# Supplementary material for: Effect of Polyphenols on Inflammation Induced by Membrane Vesicles from Staphylococcus aureus
Source: Cells. 2024 Feb 23;13(5):387. doi: 10.3390/cells13050387 (PMC10931263; doi:10.3390/cells13050387)
Supplement: Supplementary file 1 [file cells-13-00387-s001.zip]

Archive with 1 entries (1 files):
- cells-2809097-supplementary.pdf
